# Supplementary material for: Genetic LGALS1 Variants Are Associated with Heterogeneity in Galectin-1 Serum Levels in Patients with Early Arthritis
Source: Int J Mol Sci. 2022 Jun 28;23(13):7181. doi: 10.3390/ijms23137181 (PMC9266574; doi:10.3390/ijms23137181)
Supplement: Supplementary file 1 [file ijms-23-07181-s001.zip]

Archive with 1 entries (1 files):
- ijms-1775262-supplementary.pdf
